# Supplementary material for: Accelerometer-based measures in Friedreich ataxia: a longitudinal study on real-life activity
Source: Front Pharmacol. 2024 Mar 19;15:1342965. doi: 10.3389/fphar.2024.1342965 (PMC10985256; doi:10.3389/fphar.2024.1342965)
Supplement: Supplementary file 1 [file Table2.XLSX]

## Sheet: Wearable
Year	First Author	Disease and n. of subjects	Study design	Device	Device type	Placement	Recording setting; tasks	Other measures / scales	Main parameters evaluated	Main finding
Clinical trials
2023	Libri	26 CA (5 SCA1, 5 SCA2, 1 SCA38, MSA-C, AOA2, sporadic)	Clinical trial	Opal	Tri-axial accelerometers	Feet, lower back L5 (total=3)	In-clinic; 2 minutes supervised gait at self-preferred speed	SARA, ICARS	Steps/minute, turn velocity and turn duration (seconds)	Gait cadence (steps/minute) and turn velocity were significantly different after transcranial electrical stimulation compared to sham stimulation. Changes of gait cadence from baseline (steps/minute) significantly correlated with changes of SARA and ICARS
Cross-sectional studies
2005	Van de Warrenburg	1 SCA1, 2 SCA2, 3 SCA3, 1 SCA6, 1 SCA7, 3 SCA14, 11 CTR	Cross-sectional	Sway Star system	Two-axis angular velocity transducers	Lower back (L2-L3)	Laboratory; standing with eyes open or closed on firm surface or foam, normal and tandem walking tests, retropulsion and “get-up-and-go” task	ICARS, Tinetti's Mobility Index	Peak-to-peak excursion in trunk angular displacement, velocity and sway in pitch and roll planes	Higher trunkal displacement in CA patients compared to controls. Instability higher in the pitch than in the roll plane. Trunk angular displacement velocity correlated with clinical scores.
2012	Subramony	11 SCA3, 3 SCA1, 5 SCA6	Cross-sectional	Step activity monitor (SAM)	Accelerometer	Ankle	Free living; 8 days	SARA, 25FWT, 9HPT	Percent time of activity (time spent inactive or in low, medium, high activity), average daily step count and speed	Subjects were non-ambulatory 80% of the time. All monitor measurements were highly associated with disease duration; most measures were also correlated with SARA scores, few with functional tests. Test–retest reliability was high.
2015	Shirai	25 CA (16 SCA6, 2 SCA31 + 7 unspecified), 25CTR	Cross-sectional	Mimamori gait ™system	Triaxial accelerometer	Lower and upper back	Laboratory; 6 minute walking test, stance eyes open and closed	SARA, BBS, UPDRS	Motion trajectory amplitude mean and CV	Mean amplitudes in medial-lateral and vertical planes higher in CA than in CTR. Mean amplitude of medial-lateral (upper back) and CV of vertical (upper back) correlated most significantly with clinical scales.
2015	Hejda	10 CA (unspecified), 11 CTR	Cross-sectional	Xsens Mtx	Tri-axial gyroscope	Lower back (L2-L3)	Laboratory; standing with eyes open or closed on firm surface or foam	Force plate	Total trunkal sway path on roll, pitch and yaw planes	Total trajectory lengths of CA patients significantly larger CTRs, and significantly correlated with force plate measures
2015	Kutilek	10 CA (unspecified), 11 CTR	Cross-sectional	Xsens Mtx	Tri-axial gyroscope	Lower back (L2-L3) and feet (3 sensors)	Laboratory; standing with eyes open or closed on firm surface or foam	-	Areas of convex hulls of the trajectories	Larger area of hulls in CA compared to CTR
2016	Melecky	10 CA (unspecified), 11 CTR	Cross-sectional	Xsens Mtx	Tri-axial gyroscope	Lower back (L2-L3)	Laboratory; standing with eyes open or closed on firm surface or foam	Force plate	Convex polyhedron volume	Higher polyhedron volume in CA compared to CTR, and significantly correlated with force plate measures
2016	Hyckey	22 SCA6, 23 CTR	Cross-sectional	Axivity	Tri-axial accelerometer	Lower back (L5)	Laboratory; walking task	ICARS, GaitRite walkway	Agreement between wearable and walkway gait parameters	Mean gait characteristics were in good agrrement between wearable and GaitRite systems in SCA6 and CTR, while variability and asymmetry showed poor agreement. Agreement improved considerably when considering only subjects not using assistive waliking devices.
2016	Schmitz-Hübsch	12 SCA14, 9 CTR	Cross-sectional	Opal	Tri-axial accelerometers, gyroscopes, magnetometer	Feet, hands, sternum, lower back (total=6)	Laboratory; walking (5 speeds)	SARA, INAS, GaitRite walkway	Agreement between wearable and walkway gait parameters, repeatability of measures	Stride lenght had low agreement between the two methods in CTR. In ataxic patients overall agreement similar to CTR. Accuracy of measures was dependent from velocity, best agreement at comfortable speed. Repeatability was lower for variability measures in CTR and SCA14.
2017	Terayama	1 SCA2, 4 SCA6, 2 SCA31, 3 MSA-C, 4 undiagnosed	Cross-sectional	Gait-Kun	Tri-axial accelerometers	Waist	Laboratory; walking task	SARA	Gait characteristics parameters	SARA gait score correlated with gait parameters
2018	Nguyen	36 CA (unspecified), 22 CTR	Cross-sectional	BioKin TM	Tri-axial accelerometer	Sternum and upper-back (2 sensors)	Laboratory; Romberg and Trunk tests	-	Root mean square of trunk acceleration in three orthogonal axes, sample and fuzzy enthropy	Fuzzy entropy was identified as an effective measure in distinguishing the two groups. Upper-back measurements performed better in classifying the two cohorts.
2018	Adamova	10 CA (unspecified), 11 CTR	Cross-sectional	Xsens Mtx	Tri-axial gyroscope	Lower back (L2-L3)	Laboratory; standing with eyes open or closed on firm surface or foam	Force plate	Average velocity of the COM, total sway path length	Higher average velocity and total lenght only for task on foam surface, significantly correlated with force plate measures
2019	Caliandro	17 CA (9 sporadic, 2SCA1, 3 SCA2, 1 SCA3, 1SCA8, 1 FRDA) , 16 CTR	Cross-sectional	BTS G-walk	Tri-axial accelerometer, gyroscope, magnetometer	Lower back (L5)	Laboratory; 20 m walking	SARA, ICARS	Trunk acceleration patterns, right and left heel strikes, toe-off, harmonic ratio (HR) and CV	CA subjects had less harmonic and rhythmic acceleration pattern of the trunk, and a higher step length CV. Both variables were correlated with clinical scales and number of falls.
2020	Arcuria	18 FRDA, 9SCA1, 2SCA2, 1SCA8, 1 SCAR8, 1 ARSACS, 7 unspecified CA, 1 preSCA1, 80 CTR	Cross-sectional	Smartphone with "APP-coo-test" application	Smartphone Samsung Galaxy J3 (tri-axial accelerometer-based)	Sternum	Laboratory; sitting, standing, walking per 10s	SARA (selected items), BBS, platform (PK212)	App-calculated balance score	Strong correlation between the APP measurements and clinical scores. APP-calculated measures was also correlated with force platform measures. The intra-rater reliability and the test–retest reliability of the APP were excellent.
2020	Kashyap	23 CA (unspecified) + 11 CTR	Cross-sectional	BioKin	Tri-axial accelerometer, gyroscope	Various (task-dependent)	Laboratory; common neurological test while tracked	Microsoft Kinect© V2 (ballistic tracking - instrumented versions of 9 commonly used neurological tests in 5 domains- speech, upper limb, lower limb, gait and balance based on SARA).	A total of 172 features were identified as critical for objective assessment of individual tests. PCA is used to compress the original 172 features into 27 variables	An optimal subset of 13 variables were classified CA and CTR with 97% accuracy. The balance (Romberg) test contributed the most, followed by the peripheral tests whereas gait test contributed the least.
2020	Tran	4 FRDA, 10 unspecified SCA, 27 non-hereditary CA, 14 CTR	Cross-sectional	BioKin	Tri-axial accelerometer, gyroscope	Various (task-dependent)	Laboratory; upper limb ataxia tests	Microsoft Kinect© V2, SARA (upper limb ataxia)	Using several different learning models extracted features were used to discriminate between ataxics and control subjects	Selected model accurately (96.4%) predicted clinical scores for ataxia
2020	Ilg	4 SCA1, 3 SCA2, 4 SCA3, 1 SCA6, 1 SCA7, 1 SCA14, 1 SCA28, 2 SCA29, 3 SPG7, 1 ADCK3, 1 ATM, 2 ANO10, 17 unspecified CA, 35 CTR	Cross-sectional	Opal	Tri-axial accelerometers, gyroscopes, magnetometer	Feet, lower back (L5) (total=3)	Laboratory; walking (constrained path and supervised) Free living; walking (4-6h)	SARA	Gait parameters selected with an hypothesis-based approach, including variability measures of stride and lateral step deviation, both singularly and in combination	During constrained lab test all gait parameters were different between CA and CTR subjects. Lateral step deviation and the composite measure showed similarly performances in all conditions, and the highest effect size in real-life walking. These measures were highly correlated with SARA score. Compound measure could detect difference between groups of patients differing of 1 point in SARA posture…
2020	Velazquez-Perez	30 preSCA2, 30 CTR	Cross-sectional	Opal	Tri-axial accelerometers, gyroscopes, magnetometer	Feet, hands, sternum, lower back (total=6)	Laboratory; standing (natural stance, feet together, tandem) and walking (natural, tandem)	SARA, INAS	Gait parameters (pace, rythm, variability, axial movements, upper limb movements) and postural sway	PreSCA2 subjects with null SARA score showed performances similar to preSCA subjects with SARA score >0. Significantly larger variability of swing period, toe-off/toe-out angle and trunkal sway during gait in preSCA2 compared to CTR. Excessive body sway only during tandem stance in preSCA2. Toe-off angle and swing time vartiability correlated with estimated time to ataxia onset.
2021	Shah	21 SCA1 (3 preSCA1), 89 SCA2 (4 preSCA2), 27 SCA3 (4 preSCA3), 68 SCA6 (31 preSCA6), 96 CTR	Cross-sectional	Opal	Tri-axial accelerometer, gyroscope, magnetometer	Feet, hands, sternum, lower back (total=6)	Laboratory; 2-minute walk test (natural pace), test–retest trial in 55 subjects	SARA (with sensors in 55 subjects)	Many (51) gait measures, extracted, but analyses focused on 25 variables	Variability (expressed by the SD) best discriminated between SCA and HC. These measures were highly correlated to disease severity and duration in the whole sample and could discriminate between CTR and presymptomatic SCA subjects, even in absence of any clinical sign of postural impairment. Correlation with disease duration was not present in every genotype. Overall, the most sensitive measures …
2021	Mueller	13 FRDA, 12CTR	Cross-sectional	Gait up Physiolog 5	Tri-axial accelerometer, gyroscope	Feet, wrists and trunk (total=5)	Free-living; 6 days	mFARS, ADL, 9HPT, 25FWT, PATA; Home-based digital endpoints (digitalized drawing hand spiral, automated analysis of speech - diadokokinesis)	Vector magnitude over 3 axes, gait parameters (n.15)	FRDA patients less active for wrists and feet movements, but not for trunk sensor. Peak swing e stance period most discriminant variables between FRDA and CTR. Digitally derived stride width strongly reflected risk of falling, mean stride lenght was correlated with GAA expansion
2021	Zhou	1 SCA1, 3 SCA2, 5 SCA3, 5 SCA6, 4 CTR	Cross-sectional	LEGSys™	Tri-axial accelerometer, gyroscope	Shins, thighs, wrists, and waist (total=7)	Laboratory; stance and 10m walking	SARA, BARS2 (with sensors)	Gait characteristics (stride, cadence, stance and swing phase, pelvis sway, turn duration). Balance parameters (sway velocity, area, distance and range of motion) for ankle, hip, and center of mass.	Most gait characteristics and sway of the ankle, hip, and center of mass were different between SCA and CTR. A combination of these parameters showed moderate-to-strong correlation with clinical scores of physician-rated SARA and BARS2 assessments of gait
2021	Khan	15 AT, 15 CTR	Cross-sectional	GENEActiv Original	Tri-axial accelerometers	Dominant wrist	Free-living; 7 days	BARS, computer mouse task	Percent time of activity (time spent inactive or in low, medium, high intensity activity)	AT subjects spent more time performing low-intensity and less time in high-intensity behaviors, no difference with CTR in inactive and moderate intensity activities. Range of activity was significantly lower in AT. Sensor metrics were higly correlated with clinical scores. Metric reliabilty was high.
2023	Eklund	34 CA (SCAs, MSA-C); 8 CTR	Cross-sectional	GENEActiv devices	Tri-axial accelerometers	Dominant wrist and dominant ankle	Free-living; 7 days	SARA, BARS, PROM-ataxia	Activity index (time spent in different activity levels) + Submovements (SM) indexes, extracted from limb movements	Ankle activity indexes were correlated with SARA total and gait scores and with PROM total and gait scores. Individuals with ataxia had smaller, slower and less powerful ankle submovements during natural behaviour at home. A composite measure based on ankle submovements strongly correlated with ataxia rating scale scores. For wrist devices the observed relationships with patient-reported function…
Longitudinal studies
2017	Matsushima	61 CA (SCA o MSA-C), 57 CTR	Longitudinal (6 months follow-up for 15 CA and 18 CTR)	Jukudai mate	Tri-axial accelerometer	Lower back (L3)	Laboratory; walking task	-	Gait parameters (velocity, cadence, steps, root mean square-RMS in each direction), principal component analysis	All gait parameters, except step symmetry, differed between CA and CTR. RMS for mediolateral higher in patients comapred to controls, while AP and VT RMS were reduced in patients. PCA divides the gait parameters into 4 components. Factors wighing on the second PC were different between patients and CTR. No clear change in gait parameters in patients at 6 months
2019	Shirai	14 CA (7 SCA6, 2 SCA31, 5 undiagnosed)	Longitudinal 36 months follow-up of Shirai 2015	Mimamori gait ™system	Triaxial accelerometer	Lower and upper back	Laboratory; 6 minute walking test & stance eyes open and closed	SARA, BBS	Motion trajectory amplitude mean and CV; root mean square (RMS) of acceleration along the three axes	Mean medial-lateral amplitude from upper back sensor showed changes during follow-up assessments, while SARA scores remained unchanged.
2021	Milne	61 FRDA	Longitudinal (12 months)	SenseWear MF armband	Tri-axial accelerometer	Triceps	Free-living; 5 days	SARA, FARS, GaitRite walkway, Biodex Balance system TM (static and dynamic postural stability)	Time spent inactive or in low, medium, high activities, total energy expenditure, active energy expenditure, daily step count.	Over 6 months significant decline in activity duration, daily step count and distance walked compared to baseline. Over 12 months significant decline only in daily step count and distance walked.
2022	Thierfelder	22 CA (17 SCA1/2/3), 8 preSCA (SCA2/3/6), 23 CTR	Longitudinal 12 months	Opal	Tri-axial accelerometers	Feet, lower back L5 (total=3)	In-clinic; instructed and free supervised turning trials conditions Free living; turning in real life (4-6h)	SARA, INAS	Turn angle, duration, velocity, steps within turn, and raw accelerometer data; lateral sway pattern operationalized by the lateral acceleration of the lumbar sensor (lateral velocity change LVC) and OutwardAcc	General turning measures did not reveal any difference with controls, while LVC and OutwardAcc revealed group differences for all turning conditions between ataxic and healty controls, expecially in real life condition. SARA scale correlated in ataxic subjects with mean velocity and number of steps in the supervised condition, while LVC and Outward Acc correlated with SARA in each condition. Long…
2023	Kardivelu	9 FRDA, 9 CTR	Longitudinal (3 weeks, 3 and 9 months)	IGS-180 motion capture suit (Animazoo)	Nine-axial inertial sensors	17 sensors embedded in suit	Laboratory; assessment while performing clinical scales, 8MWT and 9HPT	SARA, SCAFI	18 features extracted from sensors data, combined by machine learning to longitudinally predict clinical scores	Digital behavioral features enabled longitudinal predictions of SARA and SCAFI scores after 9 months 1.7 and 4 times more precise than SARA and SCAFI scores and also predicted FXN level in cross-sectional analyses
2023	Gupta	31 AT, 27 CTR	Longitudinal 12 months	GENEActiv devices	Tri-axial accelerometers	Dominant wrist	Free-living; 7 days	SARA, BARS	Activity index (time spent in different activity levels) + Submovements (SM) indexes, extracted from limb movements	Sixteen out of the 18 feature groups contained wrist movement features that were significantly different between AT and control participants. Over the 1-year interval, individuals with AT had reduced mean activity index (AI) and decreased AI entropy. There was a trend toward smaller submovement distances, velocities, and durations; however, most of the submovements did not remain significant afte…
	Acronyms
	AOA: Ataxia with Oculomotor Apraxia	ARSACS: Autosomal Recessive Spastic Ataxia of Charlevoix-Saguenay	AT: Ataxia-Teleangectasia
	CA: Cerebellar Ataxia	CTR: controls	FRDA: Freidreich Ataxia
	MSA-C: MultiSystem Atrophy Cerebellar type	preSCA: premanifest SCA	SCA: Spinocerebellar Ataxia
	SCAR: recessive SpinoCerebellar Ataxia	25FWT: 25-feet Walk Test	9HPT: 9 Hole Pegboard Test
	ADL: Activity of Daily Living Scale from FARS	BARS: Brief Ataxia Rating Scale	BBS: Berg Balance Scale
	FARS: Friedreich Ataxia Rating Scale	ICARS: International Cooperative Ataxia Rating Scale	INAS: Inventory of Non-Ataxia Signs
	PATA: PA-TA syllabe repetition test	PROM-ataxia: Patient Reported Outcome Measure of Ataxia	SARA: Scale for the Assessment and Rating of Ataxia
	SCAFI: Spinocerebellar Ataxia Functional Index	UPDRS: Unified Parkinson Disease Rating Scale

## Sheet: Foglio1
Article	First author	Year	N. subjects, Disease	Ambulatory	Device	N. devices, Position	Monitoring time	Cross-sectional/Longitudinal	Parameters	Finding	NOTE
Objective home-based gait assessment in spinocerebellar ataxia	Subramony	2012	19, SCAs	Yes	StepWatch	1, Ankle	7 days	Cross-sectional		All monitor measurements were highly associated with the disease duration and with SARA scores. Fewer SAM outputs had significant correlations with the 25 foot walk and 9 hole pegboard tests.
Free-Living Motor Activity Monitoring in Ataxia-Telangiectasia	Khan	2022	15, AT; 15 CTR	0.533333	GENEActiv Original actigraphy device	1, dominant wrist	7 days	Cross-sectional		Activity measures four metrics correlated strongly and significantly with total BARS score, the BARS gait subscore, and the BARS score of the dominant arm; AT children were inactive the same amount of time of CTR but produced more low intensity movements	Activity index (tipo nostro % sedentary etc) + Submovements (SM), ovvero indici estratti dalla scomposizione del movimento dell'arto
Real-life ankle submovements and computer mouse use reflect patient-reported function in adult ataxias	Eklund	2023	34 CA (SCAs, MSA-C); 8 CTR	N.d.	GENEActiv devices	2, dominant wrist and dominant ankle	7 days	Cross-sectional		Ankle activity indexes were correlated with SARA total and gait scores and with PROM total and gait scores. Individuals with ataxia had smaller, slower and less powerful ankle submovements during natural behaviour at home. A composite measure based on ankle submovements strongly correlated with ataxia rating scale scores. For wrist devices the observed relationships with patient-reported function…	Activity index (tipo nostro % sedentary etc) + Submovements (SM), ovvero indici estratti dalla scomposizione del movimento dell'arto
Real-life Wrist Movement Patterns Capture Motor Impairment in Individuals with Ataxia-Telangiectasia	Gupta	2023	31 AT; 27 CTR	21/31	GENEActiv devices	1, dominant wrist	7 days	Longitudinal (14AT, 13 CTR)		Sixteen out of the 18 feature groups contained wrist movement features that were significantly different between A-T and control participants. Over the 1-year interval, individuals with A-T had reduced mean activity index (AI) and decreased AI entropy. There was a trend toward smaller submovement distances, velocities, and durations; however, these did not remain significant after adjustment for …	Activity index (tipo nostro % sedentary etc) + Submovements (SM), ovvero indici estratti dalla scomposizione del movimento dell'arto
Digital endpoints for self‐administered home‐based functional assessment in pediatric Friedreich’s ataxia	Mueller	2021	13 FRDA; 12 CTR	13/13	GaitUp Physilog 5	4, feet, trunk and wrist	6 days	Cross-sectional		Greater activity levels were measured for the foot sensors, followed by wrist and trunk sensors. The control group was significantly more active than the FA group with foot and wrist movements but not with trunk movements
The Responsiveness of Gait and Balance Outcomes to Disease Progression in Friedreich Ataxia	Milne	2021	61 FRDA	61/61	SenseWear MF Armband	1, tricep	5 days	Longitudinal		Over 6 months, physical activity duration reduced by 30.22 min; distance walked reduced by 0.96 km; and daily step count decreased by 1037.64 steps. Over 12 months, the significant decline continued only in daily step count. When the analysis was repeated with the outliers removed, there was also a significant reduction in distance walked over 12 months	A 1 anno SARA cambia significativamente, mentre mFARS no; la migliore misura FARS part E
Accelerometry for remote monitoring of physical activity in amyotrophic lateral sclerosis: a longitudinal cohort study	van Eijk	2019	42 ALS	N.d.	Actigraph GT9X	1, right hip	7 days	Longitudinal (max 7 measurement, one every 2-3 months), mean 12 months		All outcomes exhibited a strong decline over time. The between-patient variability was lower in accelerometer-based outcomes. Accelerometer based outcomes correlated well with clinical scales
At-home wearables and machine learning sensitively capture disease progression in amyotrophic lateral sclerosis	Gupta	2023	376 ALS, 26 CTR	N.d.	Actigraph GT3X	4, ankles and wrists	7 days	Longitudinal (188 ALS, 6 CTR), minimum 0,75 ys		Significant correlation of right ankle and wrist submovements with clinical scale, good agreement right/left. Machine learning created composite subscores that correlated strongly with clinical scale. In longitudinal analyses rate of change was consistent between right-left ankle and wrists. Rate of change was combined for all four limbs by taking the average or the maximum. In both cases the rat…
